# Supplementary material for: Effect of Synthesis Method on Reaction Mechanism for Hydrogen Evolution over CuxOy/TiO2 Photocatalysts: A Kinetic Analysis
Source: Int J Mol Sci. 2023 Jan 19;24(3):2004. doi: 10.3390/ijms24032004 (PMC9916258; doi:10.3390/ijms24032004)
Supplement: Supplementary file 1 [file ijms-24-02004-s001.zip]

Archive with 1 entries (1 files):
- ijms-2123568-supplementary.pdf
